# Supplementary material for: The Effects of Nitrogen Fertilizer on the Aroma of Fresh Tea Leaves from Camellia sinensis cv. Jin Xuan in Summer and Autumn
Source: Foods. 2024 Jun 5;13(11):1776. doi: 10.3390/foods13111776 (PMC11172281; doi:10.3390/foods13111776)
Supplement: Supplementary file 1 [file foods-13-01776-s001.zip]

Archive with 1 entries (1 files):
- foods-3023472-supplementary.pdf
